# Supplementary material for: Small RNA Profiling of Aster Yellows Phytoplasma-Infected Catharanthus roseus Plants Showing Different Symptoms
Source: Genes (Basel). 2023 May 19;14(5):1114. doi: 10.3390/genes14051114 (PMC10218541; doi:10.3390/genes14051114)
Supplement: Supplementary file 1 [file genes-14-01114-s001.zip]

Archive with 2 entries (2 files):
- Contaldo et al_Genes_SFigures.pdf
- STables_Contaldo et al_Genes.xlsx
